# Supplementary material for: The Gait Deviation Index Is Associated with Hip Muscle Strength and Patient-Reported Outcome in Patients with Severe Hip Osteoarthritis—A Cross-Sectional Study
Source: PLoS One. 2016 Apr 11;11(4):e0153177. doi: 10.1371/journal.pone.0153177 (PMC4827823; doi:10.1371/journal.pone.0153177)
Supplement: S1 File — (XLSX) [file pone.0153177.s001.xlsx]

## Sheet: Patients
Name	BodyMass (Kg)	Height (m)	BMI	Sex	Age	Affected limb	HOOS physical function	HOOS pain	HOOS quality of life	Velocitymean (m/s)	HEx MVC (Nm/kg) Affected limb	HFx MVC (Nm/kg) Affected limb	HAb MVC (Nm/kg) Affected limb	HEx MVC (Nm/kg) unAffected limb	HFx MVC (Nm/kg) unAffected limb	HAb MVC (Nm/kg) unAffected limb	GDI mean Affected limb	GDI mean unAffected limb	post-walk NRS Affected limb	post-MVC NRS Affected limb
P1	67	1.68	23.7387	F	66	L	61.6	30	25	1.209	3.13259	1.86241	1.66776	2.69411	2.00678	1.95915	79.4311	86.2918	8	8
P2	65	1.595	25.5501	F	62	R	33.9	58.3333	18.75	1.24	1.45421	1.01887	1.3304	1.42059	1.86449	1.28473	72.7456	92.9283	3	4
P3	100	1.9	27.7008	M	58	R	50.8	37.5	31.25	1.4104	2.86429	1.98845	2.07304	2.13858	2.04752	1.8071	102.531	117.405	5	7
P4	69	1.63	25.9701	F	64	L	61.6	37.5	31.25	0.8006	1.64902	0.803739	0.93374	2.12307	1.44882	1.14738	91.1646	70.3894	4	6
P5	94	1.81	28.6927	M	56	R	67.9	36.1111	12.5	1.2378	2.51155	1.43689	1.58318	2.70244	1.21379	2.1215	81.9147	91.451	6	8
P6	83	1.77	26.493	M	59	L	74.8	30	18.75	0.9326	2.28808	1.65269	1.49534	3.15507	2.45093	2.21468	77.316	93.1707	7	8
P7	95	1.825	28.5232	M	67	L	50.8	37.5	31.25	1.0926	2.38851	1.29212	1.34473	2.45044	1.64247	1.53719	82.0983	79.0934	3	6
P8	118	1.83	35.24	M	48	R	61.6	32.5	37.5	1.032	2.97694	1.82526	2.04229	2.8291	1.97	1.86946	80.2066	91.5297	6	7
P9	74	1.57	30.0215	F	67	R	55.9	37.5	31.25	1.0288	1.84906	1.01197	1.05443	1.81254	1.26043	1.23587	73.955	87.5265	7	8
P10	111	1.8	34.2593	M	65	R	37.7	55	18.75	1.0348	2.82143	1.7667	1.21423	1.36616	1.81549	1.31863	76.0173	89.6642	5	8
P11	75	1.705	25.7996	M	52	L	46.1	55	37.5	1.2576	2.96064	1.60214	2.00136	3.4741	2.4245	2.38131	82.9331	81.0837	2	3
P12	90	1.795	27.9327	M	59	R	55.9	50	18.75	1.142	1.83719	0.950727	1.22543	0.950727	1.28267	1.53003	87.3376	92.422	7	8
P13	79	1.71	27.0169	F	62	R	55.9	32.5	37.5	1.05	1.20898	0.559984	1.45592	1.63611	1.1718	1.29943	92.7528	93.9243	6	8
P14	94	1.885	26.4548	M	61	L	37.7	50	18.75	1.2776	1.62312	1.27196	1.97592	2.24388	1.32753	1.86259	82.486	91.5889	2	4
P15	110	1.82	33.2085	M	69	R	55.9	32.5	31.25	1.1476	2.59606	1.55274	1.82553	2.63224	1.57674	2.12068	81.2469	84.3698	5	5
P16	96	1.735	31.8913	M	68	L	23.4	75	56.25	1.234	2.06843	1.05254	1.47135	1.3713	1.65258	1.85517	82.6359	91.1479	2	2
P17	72	1.74	23.7812	M	68	R	30.4	65	37.5	1.1324	3.01204	1.1412	2.11981	3.7913	1.98491	2.38871	96.4999	92.3686	3	4
P18	79	1.83	23.5898	M	56	L	61.6	42.5	25	1.2264	1.95634	1.35159	0.960439	2.94863	2.17018	2.11939	97.447	90.0652	6	6
P19	90	1.82	27.1706	M	58	R	37.7	47.5	18.75	1.2948	1.97124	1.46097	1.77084	2.45489	1.77276	1.82932	86.5813	81.7496	2	4
P20	87	1.755	28.2465	M	67	R	33.9	72.5	43.75	1.0388	2.93186	1.33292	2.0872	3.24329	2.3435	2.2631	79.1069	95.8372	0	0
P21	84	1.73	28.0664	M	59	L	55.9	25	25	1.219	2.43161	1.65782	2.06256	3.83266	2.37509	2.7961	101.799	107.651	4	5
P22	123	1.87	34.89	M	52	L	46.1	35	43.75	1.001	2.33268	0.999354	1.63386	2.75605	1.82166	1.97187	92.238	85.5465	7	8
P23	89	1.775	28.2484	M	70	R	46.1	45	25	0.842	2.87759	1.12093	1.82218	2.41724	1.60432	1.8082	82.7853	88.5447	6	6
P24	68	1.685	23.9502	M	68	L	46.1	55	25	0.947	2.08033	1.04042	1.25878	2.56338	1.23732	1.57333	73.2908	88.9766	7	8
P25	73	1.51	32.0161	F	67	L	74.8	27.7778	25	0.679	1.67129	0.990419	1.35924	1.78732	0.934147	1.28938	80.9782	72.3456	7	7
P26	80	1.81	24.4193	M	67	R	67.9	30	6.25	0.9164	1.7908	0.869523	1.47929	1.33501	1.47976	1.58331	80.7772	93.8345	5	6
P27	58	1.69	20.3074	F	65	R	37.7	55	56.25	1.0062	1.8719	1.47306	1.915	1.62323	2.27642	2.11877	102.033	106.221	2	3
P28	80	1.63	30.1103	F	65	L	82.4	27.5	18.75	0.882	0.876944	0.704503	0.907432	1.20209	1.35353	1.19516	76.3036	77.389	10	10
P29	83	1.735	27.5727	M	67	L	41.7	40	12.5	0.7038	2.11446	0.768075	1.1099	2.64075	1.79356	1.48161	81.0032	84.1578	7	7
P30	68	1.67	24.3824	F	66	R	50.8	32.5	18.75	1.125	1.66415	1.40245	1.68114	1.62277	1.12555	1.13783	97.7863	85.2415	4	2
P31	101	1.875	28.7289	M	55	R	55.9	40	18.75	1.201	2.69088	1.52158	1.99064	2.5317	1.72313	1.93001	90.7999	86.2961	1	3
P32	88	1.665	31.7435	M	68	R	16.4	65	37.5	1.1226	2.73482	1.7469	1.73213	2.78102	1.87606	1.94595	101.217	101.42	1	0
P33	95	1.865	27.3128	M	48	L	50.8	32.5	18.75	1.245	3.07411	1.69434	2.19856	4.10291	3.23781	2.08881	92.229	89.4389	4	5
P34	88	1.79	27.4648	M	67	R	8.8	82.5	43.75	1.1622	2.74419	1.67233	1.92232	2.82239	2.21067	2.07607	107.142	98.2743	0	3
P35	92	1.76	29.7004	F	59	R	30.4	62.5	37.5	1.05	2.13052	1.31534	1.44338	2.1903	1.56005	1.48888	97.5498	82.0389	1	3
P36	81	1.795	25.1395	M	50	L	82.4	0	0	1.0322	1.63668	0.755585	1.22656	2.09387	2.03044	1.92176	86.6292	75.1945	8	8
P37	85	1.815	25.8027	M	56	L	26.9	67.5	56.25	1.3198	2.22168	1.79643	1.95536	2.70811	2.22278	2.10556	99.3344	94.8588	5	6
P38	67	1.67	24.0238	F	66	R	55.9	27.5	33.3333	1.1124	2.08235	1.89527	1.48337	2.09029	1.99606	1.40212	95.1907	106.913	0	2
P39	79	1.79	24.6559	M	56	L	50.8	40	12.5	1.46	3.01409	0.823525	1.38575	2.22076	1.54945	1.8208	84.7802	94.0289	7	8
P40	102	1.875	29.0133	M	52	L	50.8	22.5	18.75	1.3752	2.79937	1.22396	1.92306	2.77572	2.43305	2.2447	96.2704	85.5512	2	6
P41	74	1.71	25.3069	M	47	L	30.4	50	56.25	1.316	2.8203	1.89255	2.00561	2.75163	2.44621	2.47064	93.7516	103.983	2	2
P42	83	1.72	28.0557	M	48	R	26.9	55	56.25	1.3028	2.14693	1.72161	2.15239	2.75603	2.10662	2.12459	99.8127	94.7649	4	5
P43	48	1.52	20.7756	F	66	R	50.8	37.5	12.5	1.3182	2.3868	0.899654	1.39966	2.76698	2.19763	1.77183	79.4571	95.1545	6	6
P44	80	1.795	24.8291	M	66	R	37.7	47.2222	56.25	1.2746	2.60585	1.56333	1.59454	2.25319	2.16308	1.69364	87.4787	96.3827	1	2
P45	104	1.855	30.2236	M	66	L	46.1	35	37.5	1.055	2.03647	1.08154	1.3883	2.43642	1.51587	1.60795	94.8385	78.4747	3	3
P46	67	1.745	22.0031	M	61	R	61.6	35	18.75	1.0348	2.68071	1.19827	2.0196	2.6137	2.39349	2.34888	79.4353	89.8891	5	5
P47	60	1.55	24.974	F	65	L	37.7	52.5	12.5	1.3482	1.73121	1.46039	1.45618	2.37492	1.94278	1.69197	92.2785	85.0046	5	3

## Sheet: Control
Name	BodyMass (Kg)	Height (m)	BMI	Sex	age	affected limb	Velocitymean (m/s)	mean GDI
C1	63	1.605	24.4563	F	68	N	1.2148	80.1199
C2	66	1.575	26.6062	F	60	N	1.3472	104.609
C3	62	1.685	21.8369	F	63	N	1.5526	90.5562
C4	60	1.69	21.0077	F	66	N	1.4332	91.6454
C5	63	1.62	24.0055	F	48	N	1.5222	89.9429
C6	69	1.66	25.0399	F	60	N	1.3964	92.6424
C7	94	1.77	30.0041	M	60	N	1.2598	111.951
C8	79	1.835	23.4615	M	45	N	1.2832	102.387
C9	71	1.76	22.921	F	53	N	1.0668	98.0683
C10	85	1.64	31.6032	F	54	N	1.397	92.1194
C11	68	1.645	25.1291	F	60	N	1.4988	89.0971
C12	76	1.715	25.8396	M	66	N	1.2938	103.073
C13	102	1.83	30.4578	M	53	N	1.4696	96.1188
C14	63	1.64	23.4236	F	49	N	1.49	92.4268
C15	73	1.69	25.5593	F	48	N	1.3624	89.1427
C16	80	1.78	25.2493	M	65	N	1.1406	93.6057
C17	63	1.665	22.7254	M	53	N	1.0894	92.9487
C18	88	1.785	27.6189	M	49	N	1.3082	100.096
C19	77	1.725	25.8769	M	63	N	1.2466	85.9219
C20	93	1.8	28.7037	M	55	N	1.1936	91.056
